# Supplementary material for: Analysis of the Digestion Dynamics and Dietary Risk Assessment of Fluridone in Cotton Fields via QuEChERS Coupled with HPLC
Source: Toxics. 2025 Jun 23;13(7):526. doi: 10.3390/toxics13070526 (PMC12299286; doi:10.3390/toxics13070526)
Supplement: Supplementary file 1 [file toxics-13-00526-s001.zip]

Archive with 1 entries (1 files):
- toxics-3682792-supplementary.pdf
